# Supplementary material for: Dynamics of SARS-CoV-2 Major Genetic Lineages in Moscow in the Context of Vaccine Prophylaxis
Source: Int J Mol Sci. 2022 Nov 24;23(23):14670. doi: 10.3390/ijms232314670 (PMC9736394; doi:10.3390/ijms232314670)
Supplement: Supplementary file 1 [file ijms-23-14670-s001.zip]

Archive with 5 entries (5 files):
- .DS_Store
- Figure S1.pdf
- Figure S2.jpg
- Figure S3.pdf
- ijms-2038843-supplementary captions.docx
